# Supplementary material for: The structural connectome constrains fast brain dynamics
Source: eLife. 2021 Jul 9;10:e67400. doi: 10.7554/eLife.67400 (PMC8294846; doi:10.7554/eLife.67400)
Supplement: Figure 2—source data 1. [file elife-67400-fig2-data1.zip]

Archive with 7 entries (7 files):
- figure2_eLife/groupSC.mat
- figure2_eLife/inormal.m
- figure2_eLife/main.m
- figure2_eLife/p_r_randpermSIMMETR_AALz3.mat
- figure2_eLife/p_r_randpermSIMMETR_DKTz3.mat
- figure2_eLife/Rs.mat
- figure2_eLife/TM_Groups.mat
